# Supplementary material for: Angiopoietin-4-dependent venous maturation and fluid drainage in the peripheral retina
Source: eLife. 2018 Nov 16;7:e37776. doi: 10.7554/eLife.37776 (PMC6239434; doi:10.7554/eLife.37776)
Supplement: Figure 6—source data 1. [file elife-37776-fig6-data1.xlsx]

## Sheet: Figure 6 source data
	Single cell soma areas (amacrine) in the interphase of IPL and INL (mm2)
	Postnatal day 13									Adult										Postnatal day 13							Adult
	Cntrl-1	Cntrl-2	Cntrl-3	Cntrl-4	Cntrl-5	Cntrl-6	Cntrl-7	Cntrl-8		Cntrl-9 (3 mo)	Cntrl-10 (8 mo)	Cntrl-11 (8 mo)	Cntrl-12 (8 mo)	Cntrl-13 (8 mo)	Cntrl-14 (11 mo)	Cntrl-15 (11 mo)	Cntrl-16 (11 mo)			KO-1	KO-2	KO-3	KO-4	KO-5	KO-6		KO-7 (3 mo)	KO-8 (5 mo)	KO-9 (8 mo)	KO-10 (8mo)	KO-11 (10mo)	KO-12 (11 mo)	KO-13 (11 mo)	KO-14 (11mo)
	74.624	130.24	93.28	172.832	112.64	126.368	133.76	99.968		36.8652	47.4848	67.584	129.149	107.111	61.336	21.032	80.784			121.44	90.112	124.96	70.048	66.176	189.024		66.176	71.2333	81.6992	114.33	93.5616	168.934	317.422	45.408
	128.48	128.48	99.616	109.12	92.928	57.376	194.656	95.392		11.9759	37.6288	87.5776	36.256	209.026	36.344	29.92	52.712			85.888	94.336	91.168	78.848	48.928	188.672		168.96	166.688	24.5696	110.81	86.9792	166.204	428.677	72.864
	83.776	139.744	67.584	107.712	83.776	103.488	116.512	82.368		49.4474	86.8032	37.5232	34.9888	131.778	117.48	47.168	170.544			69.696	56.672	116.864	104.896	93.984	199.936		129.536	40.6969	117.814	56.0736	74.0608	32.2176	121.843	77.792
	132.352	82.368	48.576	68.288	151.712	90.816	173.536	133.408		48.7578	88.6336	57.728	53.7152	62.6133	61.248	80.696	74.36			78.848	63.008	64.768	145.728	137.984	173.184		71.456	71.781	72.2656	82.2624	71.4208	43.1691	378.173	65.824
	67.936	153.12	55.968	225.632	105.6	94.336	208.736	96.448		60.8587	66	44.4224	55.2992	70.3606	39.424	25.52	29.48			199.232	93.28	145.376	71.104	92.224	194.304		121.792	189.907	51.392	78.144	43.1904	250.322	109.113	39.776
	155.232	54.208	101.024	92.928	90.464	65.12	186.208	308.352		35.524	53.5744	78.32	47.9072	332.558	61.688	60.984	39.16			158.048	57.728	113.344	103.488	67.232	163.328		98.56	80.6047	103.418	126.333	54.5248	190.607	78.0398	57.728
	79.904	94.688	50.688	28.512	61.952	113.344	82.72	140.448		35.0771	22.9152	83.072	58.96	49.1077	38.632	44.528	61.776			96.448	123.904	147.488	99.616	76.384	105.248		205.92	115.34	56.2848	66.176	140.272	31.358	250.744	173.888
	65.472	97.504	153.472	87.648	95.04	69.696	206.976	152.064		101.861	22.9856	97.4336	73.8848	84.4382	75.064	82.192	239.888			121.792	47.168	76.032	135.168	101.024	132.704		303.424	131.867	170.826	107.395	56.1088	57.0889	94.2238	82.368
	51.04	101.376	191.84	166.848	66.528	201.344	180.576	137.984		128.103	64.416	96.7296	46.8864	99.6653	20.416	106.48	71.104			70.048	73.568	48.224	124.96	59.84	61.952		181.28	87.6547	88.3872	61.952	113.485	126.113	243.258	374.176
	85.536	76.384	76.384	123.2	35.904	83.072	110.176	109.12		41.7737	68.288	57.8336	74.8704	173.681	32.12	30.096	71.984			65.12	73.216	115.104	81.664	73.568	134.112		90.464	165.072	146.925	74.272	144.25	60.1553	44.5636	189.376
	58.784	98.912	90.112	66.88	95.744	506.528	178.112	126.368		62.471	57.4816	56.7072	79.4464	30.6885	108.24	45.144	55.528			132.352	63.712	68.288	78.496	88.704	129.184		111.584	100.636	63.0784	153.085	51.8848	124.846	322.18	102.784
	111.936	109.12	60.192	61.952	100.32	154.88	102.432	62.656		48.508	43.5424	72.2656	92.4704	35.7788	60.192	97.944	45.848			167.2	171.776	71.104	136.576	56.672	102.784		310.464	202.358	61.0368	83.0368	73.392	220.293	88.69	75.328
	60.192	202.048	102.784	122.848	199.584	84.48	155.232	139.744		46.698	49.9004	115.421	90.2176	55.9145	36.168	63.448	61.776			121.44	147.84	96.448	230.208	116.864	150.656		121.792	83.26	100.989	181.949	107.712	55.3753	47.06	105.6
	103.136	64.064	84.128	48.224	178.816	130.944	216.128	218.24		45.974	71.0336	124.854	85.888	59.0194	33.88	31.152	239.888			125.312	131.296	109.472	108.768	51.744	59.488		212.256	177.018	156.886	55.2262	92.9632	53.999	462.998	76.736
	117.92	140.448	98.208	76.032	399.872	75.68	181.984	34.848		23.53	87.6128	85.9584	41.6064	71.0054		55.616	71.104			40.832	161.92	82.016	128.128	102.784	133.056		123.552	129.234	151.149	55.4875	71.7376	85.1759	291.41	86.944
	53.504	92.576	64.768	49.28	130.592	157.696	64.768	109.472		47.422	145.834	55.616	82.9312	40.7656			71.984			38.72	141.152	93.984	109.472	95.744	98.56			110.048	78.0384	143.809	105.6	67.9782	573.77	55.264
	83.776	71.456	77.44	85.184	109.472	234.08	225.28	102.432		73.486	84.0576	50.4768	137.28	131.125			55.528			180.576	103.84	217.536	85.536	87.296	166.848			65.16	30.3776	85.3477	43.12	156.387	190.05	224.928
	105.6	64.064	127.072	117.216	123.552	85.888	72.512	120.384		52.8431	104.368	68.288	126.438	76.5204			45.848			45.408	80.256	99.616	95.392	67.232	196.416				77.5808	61.417	60.6496	227.698	288.514	74.976
	84.832	123.552	97.152	181.632	80.96	62.656	128.128	109.824			88.7392	32.8768	53.0816	101.234			56.496			99.968	117.216	202.048	74.976	150.304	159.104				43.0144	51.3797	62.1984	150.592	390.236	96.8
	39.072	239.712	86.944	115.456	114.4	95.392	108.064	129.184			87.7536	86.5216	78.7424	56.857			80.344			115.808	84.48	169.312	117.92	126.72	138.688				36.8544	136.895	50.3712	397.838		96.448
	71.456	97.504	101.024	140.448	71.456	119.68	76.032	167.904			32.6656	82.016	48.048	85.7012			183.48			178.816	60.544	388.96	141.504	64.416	126.368				27.1744	58.843	68.5344	60.816
	124.256	52.096	109.12	107.36	88	97.504	70.4	280.896			64.6272	64.9792	61.424	80.0573			79.376			54.912	54.56	127.072	114.048	66.88	41.888				66.2816	70.6156	127.917	496.664
	35.552	41.184	110.88	99.968	78.848	64.064	223.52	101.376			76.4192	38.2272	55.3344	197.812			31.328			145.728	89.408	173.184	84.48	94.336	64.064				84.0224	115.627	55.1232	107.152
	69.696	70.752	108.416	63.008	121.792	144.32	135.872	92.224			138.301	100.25	126.931	69.3711			35.288			72.864	49.28	247.456	141.152	77.792	109.824				98.8064	88.7454	58.5376	320.732
	108.064	141.856	107.008	153.12	84.128	120.384	148.192	112.64			103.277	71.7024	104.157	73.8395			68.64			113.344	95.392	153.12	112.288	66.176	170.016				172.163	47.9054	96.096
	47.872	45.056	61.952	53.856	42.592	36.608	114.4	82.016			25.0976	102.538	123.2	158.882			242.792			152.768	90.464	181.632	110.528	59.84	194.304				47.3088	83.1398	64.2752
	129.888	111.936	58.08	133.408	148.544	118.272	96.096	130.24			49.5616	73.0048	118.483	114.917			74.36			154.88	77.088	61.952	116.16	64.416	164.736				127.037		52.1664
	82.016	80.256	48.576	88.704	60.896	67.936	91.872	111.232			95.7088	65.2256	94.6528	52.4731			57.464			62.304	68.64	204.16	170.016	59.136	179.168				45.0912		107.36
	48.224	144.672	80.96	93.632	45.056	161.92	84.48	184.8			67.2672	70.4352	59.2768	148.187			68.64			51.744	218.24	139.04	122.144	75.328	121.44				138.512		140.694
	74.272	115.104	99.616	102.784	81.664	179.168	102.432	82.368			63.4304	54.7008	93.8784	71.0574			242.792			102.08	111.584	91.52	84.48	63.712	101.728				46.9568		104.72
	72.512	152.768	66.88	79.904	81.664	102.08	110.176	57.728			52.5536	63.008	111.126	130.74			74.36			83.424	45.408	170.016	107.712	107.712	87.648						128.832
	120.384	159.104	57.728	87.296	65.824	101.024	133.408	115.456			56.9888	55.5456	109.402	105.497			57.464			81.664	138.688	124.96	186.56	57.024	93.28						54.4896
	87.648	85.536	76.384	99.968	175.648	140.096	109.12	46.816			106.973	58.3264	54.56	194.209						197.472	144.672	165.792	97.152	69.344	86.592						106.058
	62.304	121.44	130.24	247.104	123.904	53.152	124.608	85.184			113.942	115.034	94.0896							85.184	40.832	139.392	72.16	76.384	85.536						58.3616
	114.752		94.336	79.2	95.04	102.784	90.112	140.448			55.5104	95.1808	104.65							112.992	123.552	107.008	156.64	57.728	94.688						75.9968
	52.448		61.6	49.28	67.584	128.832	97.504	90.816				77.792	90.6752							109.12	54.912	125.664	90.464	80.256	144.672						98.2784
	84.832		49.28	120.736	56.672	67.584	118.272	88.704				129.149	105.776							75.328	90.112	97.504	172.832	69.696	174.24
	93.28		23.936	77.088		115.808	72.512	199.232				36.256	97.7152							74.624	99.264	141.504	131.296	103.84	104.192
	47.52		101.728	100.32		117.568	128.128	60.192				34.9888	64.4512							87.296	57.024	108.416	89.76	68.992	161.92
			94.688	89.408		74.624	108.064	156.288				53.7152	47.7312							198.176		140.8	86.592	74.976	67.936
			88.352	102.08		86.944	76.032	158.752				55.2992	78.2496							137.632		186.208	89.408	98.208	478.368
			76.736	215.776		60.192	70.4	77.088				47.9072	68.0416							137.632		123.904	118.624	92.928	82.72
			73.216	129.888		131.296	223.52	245.696				58.96	84.7968							126.016		161.92	70.752	75.68	79.552
			80.96	135.168		131.296	135.872	203.456				73.8848	68.4288							26.752		91.872	109.824	58.08	99.968
			40.48	62.304		94.336	148.192	170.72				46.8864	36.6784							110.176		175.296	153.472	112.64	100.672
			163.68	76.736		72.16	114.4	119.328				74.8704	154.387							94.688		187.264	81.664	53.504	54.208
			46.112	100.672		162.272	96.096	147.136					76.5952							99.616		145.024	115.456	88.352	135.872
			64.768	78.848		89.056	91.872	87.648												87.296		109.472	91.872	96.096
			55.968	100.32		34.848	84.48	127.424												85.536		178.464	117.92	93.632
			52.8	120.384			102.432	83.776												75.328		82.368	89.76	58.784
			46.816	50.688			110.176	163.328												133.408		129.184	68.64	73.216
			59.136	96.448			133.408	97.856												55.616		73.568	84.48	45.408
			132.352	155.936			109.12	172.48												108.768		96.096	198.528	57.024
			96.096	81.312			124.608	94.336												63.008		162.976	87.648	67.232
			93.28	233.376			90.112	96.448												134.112		78.496	103.84	62.656
			92.576	188.672			97.504	106.304												171.424		129.888	52.448	46.112
			83.072	115.104			118.272	99.968												108.768		108.768	72.16	69.344
			39.072	89.76			117.568	71.456												78.496		170.72	112.64	79.904
			21.12	117.568			103.84	63.36														186.208	123.2	54.56
			63.008	169.664			64.416	169.312														123.904	81.312	78.848
				91.168			89.056	186.56														161.92	63.008	97.152
				39.072			170.72	161.92														91.872	132	67.936
				164.384			141.856	69.696														175.296	132.352	57.376
				259.776			187.616	210.496														187.264	119.68	76.032
				75.68			120.736															145.024	162.976	56.32
				139.392			133.056															109.472	172.48	94.688
							126.016															178.464	98.208	75.68
							201.344															82.368	52.8	73.92
							201.344															129.184	147.84	74.272
							125.312															73.568	100.672	102.08
							64.416															96.096	124.96	69.696
							94.688															162.976	118.624	51.744
							230.208															78.496		71.456
							178.816															129.888		85.184
							176.352															108.768		56.672
							150.656															170.72		77.44
							68.288															72.16		43.296
							92.928															191.84		42.944
																						77.088		81.312
																						65.824		87.296
																						85.536		151.008
																						84.832		26.4
																						122.848		42.592
																						129.888		59.488
																						102.784		156.288
																						72.16		68.992
																						82.368
																						93.28
																						134.816
																						147.488
																						90.816
																						124.608
																						215.072
																						80.608
																						160.864
																						200.992
																						93.632
																						93.28
Average	83.8482	108.333	82.3211	111.579	105.923	113.653	128.557	126.247		52.8431	70.8964	70.8063	81.1225	104.909	55.8737	54.7947	90.3788			106.262	94.5165	129.062	111.364	77.0798	133.678		154.481	116.974	85.5313	90.3944	83.1923	152.155	248.472	108.75
