# Supplementary material for: Angiopoietin-4-dependent venous maturation and fluid drainage in the peripheral retina
Source: eLife. 2018 Nov 16;7:e37776. doi: 10.7554/eLife.37776 (PMC6239434; doi:10.7554/eLife.37776)
Supplement: Figure 7—source data 1. [file elife-37776-fig7-data1.xlsx]

## Sheet: a-wave Amplitude
		8 months old							2 months old							8 months old					2 months old
	a-RE-amplitude	WT	WT	WT	WT	WT	WT		WT	WT	WT	WT	WT			KO	KO	KO	KO		KO	KO	KO	KO	KO
	mouse ID	1	2	3	4	5	6		7	8	9	10	11			12	13	14	15		16	17	18	19	20
	cd.s/m^2 0,003	-6.9	-8.323	-10.9	-28.47	-37.32	1.559		-16.52	-56.11	-13.57	-14.42	11.33			2.11	-2.9	-21.27	-10.22		-40.24	10.82	-15.28	-3.88	-33.83
	0.01	-16.41	-22.44	12.88	-9.984	-6.835	-14		5.639	10.18	5.31	-29.15	-37.05			-16.08	-18.99	-26.76	-9.575		-23.75	-39.37	-26.1	-19.01	-0.108
	0.1	-166.2	-140.5	-50.73	-75.83	-115.4	-48.16		-64.72	-70.27	-85.34	-57.26	-110.7			-63.1	-93.14	-63.19	-91.77		-148	-76.4	-41.58	-57.48	-54.68
	1	-215.1	-246.4	-152	-167.8	-124.2	-105.8		-107.6	-125.2	-119.6	-127.2	-238.2			-148.7	-136.9	-135.8	-112.6		-199.6	-138	-103.5	-144.8	-163
	3	-227.8	-309.2	-191.7	-130.2	-151	-121		-140.8	-158.7	-156.4	-146.3	-258.7			-161.2	-125.5	-152.4	-158.4		-218.4	-174.3	-137.9	-189.8	-201.7
	10	-203.1	-295.7	-229.8	-135.9	-132.3	-102.2		-132.2	-133.2	-146.7	-146.5	-254.3			-158.6	-166.5	-150.2	-136.8		-215.1	-234.7	-139.7	-164.7	-182
	a-LE-amplitude
	mouse ID	1	2	3	4	5	6		7	8	9	10	11			12	13	14	15		16	17	18	19	20
	cd.s/m^2 0,003	-3.829	-5.628	-10.54	-10.12	-25.5	0		-10.83	-65.17	-12.67	-13.96	10.35			0.816	-7.959	-16.34	-6.097		-31.85	10.93	9.648	9.856	-28.35
	0.01	-9.046	-18.86	10.92	-3.605	1.051	-19.29		0.29	15.49	6.828	-7.692	-31.47			-17.31	-20.58	-19.05	-2.412		-24.34	-34.35	-27.77	-30.11	6.759
	0.1	-130.6	-102.8	-118.5	-57.28	-97.19	-96.93		-106.2	-76.48	-74.91	-96.31	-129.4			-66.71	-72.55	-67.1	-84.33		-192.5	-107.2	-40.38	-99.51	-71.42
	1	-223.4	-154.4	-225.1	-164.8	-122.3	-172.9		-202.9	-73.95	-117.7	-196.9	-303.5			-157.1	-137.6	-140.4	-132		-283.3	-214.6	-91.04	-206.4	-149.9
	3	-241.8	-207.6	-227.9	-139.5	-135.5	-189.6		-248.9	-104.2	-144.6	-221.2	-334.4			-171.1	-129.6	-161.2	-177.6		-308.8	-242.3	-122.4	-252.7	-183.7
	10	-229.9	-190.2	-223.2	-148.7	-119.8	-180.1		-251.8	-89.15	-138.6	-210.5	-335.4			-167.3	-167.8	-164.9	-160.1		-290.1	-255.1	-117.3	-229.1	-169.8
	b-RE-amplitude
	mouse ID	1	2	3	4	5	6		7	8	9	10	11			12	13	14	15		16	17	18	19	20
	cd.s/m^2 0,003	267.3	301.8	159.7	201.1	142.6	140.9		170.7	207.5	224.4	130.8	215.8			122.5	143	161.2	112.3		271.4	223.4	183.7	183.4	193.6
	0.01	249.1	288	196.2	247.6	128	128.4		150.6	177.2	208.5	195.4	275.2			82	125	151.2	165.2		259.6	229.8	111.5	134.6	190.7
	0.1	333.6	355.6	216.1	210.5	155.6	136		190.2	208.8	252.9	167.1	288.2			152.4	197.9	140.1	152		274.4	211.8	163.5	183.6	197
	1	408.7	519.9	344.5	342.3	200.8	199.7		233.4	289.1	338.7	235.3	419.1			188.6	281.7	230.6	247.1		356.4	341.3	234.6	272.1	336.5
	3	398.7	519.3	333.8	276.7	358.3	209.8		270.1	299.5	308.5	266.9	464.5			264.9	358.4	299	308.4		412.9	405.5	260.7	340.3	349.4
	10	376.8	551.9	378.8	303.3	284.8	247		255.1	301.7	329.7	282.3	506.7			288.4	358.7	302.1	322.3		411	466.9	236.5	315.7	380.6
	b-LE-amplitude
	mouse ID	1	2	3	4	5	6		7	8	9	10	11			12	13	14	15		16	17	18	19	20
	cd.s/m^2 0,003	219.9	193.8	256.7	162.6	119	172.6		218.9	175.8	235.3	167.1	252.6			123	137.5	142.4	113.7		344.4	277.5	166.4	227.4	224.1
	0.01	238.6	171	258.7	230.1	126.8	165.8		219.7	133.1	215.1	225.9	327.8			93.18	132.2	144.6	165.9		351.6	301.8	112.4	210.8	192.7
	0.1	290.8	248.1	328.7	179.6	160.1	194.6		268.7	180.6	261.9	240	361.3			141.9	174.2	156.4	150.8		394.1	289.3	149	268.2	216.7
	1	412	356.9	463.8	332.2	195.5	294.1		366.6	195.7	356	352.8	531.1			191.2	274.7	246.9	246		527.5	467.9	214.8	375.9	330.3
	3	417.8	347.6	423.6	277.5	322.4	321.7		436.3	204.4	300.5	381.4	622.7			265.1	354.9	333.9	309.2		583.8	539.2	224.4	456.5	337.3
	10	380.3	368.7	432.8	313.5	265.7	353.9		450.4	218.3	341.1	398.8	657.8			286.5	347.5	344.9	326		528.3	538.5	193.4	420	361.7
	a-RE-Latency
	mouse ID	1	2	3	4	5	6		7	8	9	10	11			12	13	14	15		16	17	18	19	20
	cd.s/m^2 0,003	11.5	29.5	33.5	25	25	12.5		19.5	34.5	41.06	22.5	10			21	27	22.5	28		18.5	19.5	41.31	36.5	19.5
	0.01	26.5	26.5	11	23	25.5	24.5		21	21.5	19.5	23	24			25.5	25	22	26		23	13	23.5	33.56	15.5
	0.1	22	22.5	22	20	22	21		20	19.5	10.5	20	20.5			22.5	28	21	22		20.5	19.5	20.5	21	20
	1	15.5	17.5	14.5	16.5	15	16.5		16	15	13	16	16.5			18	16.5	16.5	15.5		15.5	15	16	17	16
	3	11.5	12.5	14.5	11.5	14	12		11.5	10.5	16	12.5	13			13.5	12	13	12.5		11	11.5	16	11	13.5
	10	10.5	10.5	13.5	10	10	10.5		10	10	10.5	10	11			11.5	10.5	10.5	10		10	14	10.5	10	10.5
	a-LE-Latency
	mouse ID	1	2	3	4	5	6		7	8	9	10	11			12	13	14	15		16	17	18	19	20
	cd.s/m^2 0,003	29.5	31.62	33	25	24.5	24.99		19	34.5	41.77	22.5	10			22.5	27.5	22.5	24.5		19	19	41.62	36.72	19.5
	0.01	26	27	11.5	23	25.5	24.5		22.5	23.87	19.5	23.5	23.5			26.5	25	22	24.89		23	13	24	25	16.5
	0.1	22.5	22.5	22	20.5	22	20.5		21	22	10.5	20.5	20.5			23	28	21.5	22		20.5	20	20.5	21.5	19.5
	1	17	17	14	16.5	16	16		16.5	16	13	15.5	17			18.5	16.5	17	17.5		15.5	15.5	15.5	17	15.5
	3	12	12	11.5	11.5	13	11.5		11.5	11	12	11.5	12.5			13	11.5	13	13		11	11.5	10.5	11.5	11
	10	10.5	10.5	10.5	10	10	10		10	14	10	10	10.5			11.5	10	10	10.5		10	10.5	10	10.5	10
	b-RE-Latency
	mouse ID	1	2	3	4	5	6		7	8	9	10	11			12	13	14	15		16	17	18	19	20
	cd.s/m^2 0,003	82.5	103.5	72	74.5	74	80		85	68	110	86.19	74.5			110.2	73	92.62	89.76		87.21	83	80	93.43	90.27
	0.01	64.5	57.5	77	85	61.5	69		67.5	49	72.5	85	71			72.5	60	61	67.5		75.5	54.5	58	74.5	71.5
	0.1	52	61	62	58	50	49.5		62.5	46	82.5	61.5	59.5			66.5	59.5	60	51		57.5	59.5	60.5	50.5	49.5
	1	67	67	62.5	55.5	56.5	55		45.5	27.5	74.5	57	65			59.5	57.5	58	67		29	57	63	65.5	55.5
	3	32.39	31	55	55.5	66.5	30.5		62.5	53.5	55	62	55			60.5	56.5	57	32		29	63.5	63.5	56	63.5
	10	58.5	31	56.5	64	57.5	31.5		28	28	55.5	64	57.5			50.5	47	32.5	58		30	55	67	58	74.5
	b-LE-Latency
	mouse ID	1	2	3	4	5	6		7	8	9	10	11			12	13	14	15		16	17	18	19	20
	cd.s/m^2 0,003	98.43	101.5	93.64	74	64.5	83		88.94	76.5	110	91.29	74.5			114.2	73	99.14	89.25		87.21	92.21	89.96	95.06	93.33
	0.01	61.5	58.5	65	85	61.5	54.5		54.5	65.5	73.5	73.5	70.5			75	56.5	56	67.5		74	54.5	58.5	75.5	71.5
	0.1	60.5	70	51.5	57.5	33.5	58.5		60	45.7	82.5	48.5	50			62	50	60	53		58.5	33	60	51	53.5
	1	57.5	68.5	66	56	48	55		57	71	73.5	28.5	47.5			59	57.5	58.5	67		30	55.5	62.5	66.5	54.5
	3	57.5	58	77	46.5	65.5	31		65	55	65.5	28.5	66			60	56.5	58.5	57.5		30	64.5	62.5	57	45
	10	59	60	31	64.5	56.5	46.5		66.5	68	53.5	29	57			50.5	57	48	58.5		32	56	54	33	28
